# Supplementary material for: Social, Organizational, and Technological Factors Impacting Clinicians’ Adoption of Mobile Health Tools: Systematic Literature Review
Source: JMIR Mhealth Uhealth. 2020 Feb 20;8(2):e15935. doi: 10.2196/15935 (PMC7059085; doi:10.2196/15935)
Supplement: Multimedia Appendix 3 [file mhealth_v8i2e15935_app3.xlsx]

## Sheet: stage 3 - quality appraisal
CASP APPRAISAL			Section A: Are the results valid?						Section B: What are the results?			Section C: Will the results help locally?
			1. Was there a clear statement of the aims of the research?	2. Is the methodology appropriate?	3. Was the research design appropriate to address the aims of the research?	4. Was the recruitment strategy appropriate to the aims of the research?	5. Was the data collected in a way that addressed the research issue?	6. Has the relationship between researcher and participants been adequately considered?	7. Have ethical issues been taken into consideration?	8. Was the data analysis sufficiently rigorous?	9. Is there a clear statement of findings?	10. How valuable is the research?
authors	year	title	Yes = 1 -- Can't Tell/Not applicable = 0										journal	issn	volume	issue	pages	url
Grünloh, Christiane ; Cajander, Åsa ; Myreteg, Gunilla	2016	"The Record is Our Work Tool!"-Physicians' Framing of a Patient Portal in Sweden.	1	1	1	1	1	0	0	1	1	1	Journal of medical Internet research	1438-8871	18	6	e167	https://www.ncbi.nlm.nih.gov/pubmed/27349531
Bidmead, Elaine and Marshall, Alison	2016	A case study of stakeholder perceptions of patient held records: the Patients Know Best (PKB) solution	1	1	1	1	1	0	0	1	1	1	DIGITAL HEALTH		2		2055207616668430	https://doi.org/10.1177/2055207616668431
Payne, Karl Fb and Weeks, Lucy and Dunning, Paul	2014	A mixed methods pilot study to investigate the impact of a hospital-specific iPhone application (iTreat) within a British junior doctor cohort.	1	1	0	1	1	0	1	1	1	1	Health informatics journal	1741-2811	20	1	59-73	https://www.ncbi.nlm.nih.gov/pubmed/24550565
Kim, Ji Won and Tiyyagura, Gunjan and Langhan, Melissa	2017	A Qualitative Analysis of General Emergency Medicine Providers' Perceptions on Pediatric Emergency Telemedicine.	1	1	0	1	1	0	0	1	1	1	Pediatric emergency care	1535-1815				https://www.ncbi.nlm.nih.gov/pubmed/28225376
Carlisle, Karen and Warren, Robin	2013	A qualitative case study of telehealth for in-home monitoring to support the management of type 2 diabetes.	1	1	1	1	1	0	0	0	1	1	Journal of telemedicine and telecare	1758-1109	19	7	372-5	https://www.ncbi.nlm.nih.gov/pubmed/24218347
Sandberg, Jonathan and Trief, Paula M and Izquierdo, Roberto and Goland, Robin and Morin, Philip C and Palmas, Walter and Larson, Carly D and Strait, James G and Shea, Steven and Weinstock, Ruth S	2009	A qualitative study of the experiences and satisfaction of direct telemedicine providers in diabetes case management.	1	1	0	0	0	0	0	1	1	1	Telemedicine journal and e-health : the official journal of the American Telemedicine Association	1556-3669	15	8	742-50	https://www.ncbi.nlm.nih.gov/pubmed/19780691
Davis, Melinda M and Freeman, Michele and Kaye, Jeffrey and Vuckovic, Nancy and Buckley, David I	2014	A systematic review of clinician and staff views on the acceptability of incorporating remote monitoring technology into primary care.	1	1	1	0	0	0	0	1	1	1	Telemedicine journal and e-health : the official journal of the American Telemedicine Association	1556-3669	20	5	428-38	https://www.ncbi.nlm.nih.gov/pubmed/24731239
Li, Ling and Cotton, Angela	2018	A Systematic Review of Nurses' Perspectives Toward the Telemedicine Intensive Care Unit: A Basis for Supporting Its Future Implementation in China?	1	1	1	0	1	0	0	1	1	1	Telemedicine journal and e-health : the official journal of the American Telemedicine Association	1556-3669				https://www.ncbi.nlm.nih.gov/pubmed/30036155
Ehrler, Frederic and Ducloux, Pascal and Wu, Danny T Y and Lovis, Christian and Blondon, Katherine	2018	Acceptance of a Mobile Application Supporting Nurses Workflow at Patient Bedside: Results from a Pilot Study.	1	1	1	0	1	0	0	1	1	1	Studies in health technology and informatics	0926-9630	247		506-510	https://www.ncbi.nlm.nih.gov/pubmed/29678012
Mileski, Michael and Kruse, Clemens Scott and Catalani, Justin and Haderer, Tara	2017	Adopting Telemedicine for the Self-Management of Hypertension: Systematic Review.	1	1	1	1	1	0	0	1	1	1	JMIR medical informatics	2291-9694	5	4	e41	https://www.ncbi.nlm.nih.gov/pubmed/29066424
Villalba-Mora, Elena and Casas, Isabel and LupiaÃ±ez-Villanueva, Francisco and Maghiros, Ioannis	2015	Adoption of health information technologies by physicians for clinical practice: The Andalusian case.	1	1	0	1	1	0	1	1	1	1	International journal of medical informatics	1872-8243	84	7	477-85	https://www.ncbi.nlm.nih.gov/pubmed/25823578
Charani, E and Kyratsis, Y and Lawson, W and Wickens, H and Brannigan, E T and Moore, L S P and Holmes, A H	2013	An analysis of the development and implementation of a smartphone application for the delivery of antimicrobial prescribing policy: lessons learnt.	1	1	1	0	1	0	1	1	1	1	The Journal of antimicrobial chemotherapy		68	4	960-7	https://www.ncbi.nlm.nih.gov/pubmed/23258314
Hao, Haijing and Padman, Rema	2016	An empirical study of opinion leader effects on mobile technology implementation by physicians in an American community health system.	1	1	0	1	1	0	0	1	1	1	Health informatics journal	1741-2811	24	3	323-333	https://www.ncbi.nlm.nih.gov/pubmed/30068266
Kim, Seok and Lee, Kee-Hyuck and Hwang, Hee and Yoo, Sooyoung	2016	Analysis of the factors influencing healthcare professionals' adoption of mobile electronic medical record (EMR) using the unified theory of acceptance and use of technology (UTAUT) in a tertiary hospital.	1	1	1	1	1	0	1	1	1	1	BMC medical informatics and decision making	1472-6947	16		12	https://www.ncbi.nlm.nih.gov/pubmed/26831123
Putzer, Gavin J and Park, Yangil	2012	Are physicians likely to adopt emerging mobile technologies? Attitudes and innovation factors affecting smartphone use in the Southeastern United States.	1	1	0	1	1	0	1	1	1	1	Perspectives in health information management		9		1b	https://www.ncbi.nlm.nih.gov/pubmed/22737094
L'Esperance, Shaun T and Perry, Donna J	2016	Assessing advantages and barriers to telemedicine adoption in the practice setting: A MyCareTeam(TM) exemplar.	1	1	0	1	1	0	1	1	1	1	Journal of the American Association of Nurse Practitioners	2327-6924	28	6	311-9	https://www.ncbi.nlm.nih.gov/pubmed/26178417
Kleinpell, Ruth and Barden, Connie and Rincon, Teresa and McCarthy, Mary and Zapatochny Rufo, Rebecca J	2016	Assessing the Impact of Telemedicine on Nursing Care in Intensive Care Units.	1	1	1	1	1	0	0	1	1	1	American journal of critical care : an official publication, American Association of Critical-Care Nurses	1937-710X	25	1	e14-20	https://www.ncbi.nlm.nih.gov/pubmed/26724303
Holderried, Martin and Hoeper, Ansgar and Holderried, Friederike and Blumenstock, Gunnar and Ernst, Christian and Tropitzsch, Anke	2017	Attitudes Toward e-Health: The Otolaryngologists' Point of View.	1	1	1	1	1	0	1	1	1	1	Telemedicine journal and e-health : the official journal of the American Telemedicine Association	1556-3669	24	6	425-432	https://www.ncbi.nlm.nih.gov/pubmed/29227206
Loh, Poh-Kooi and Flicker, Leon and Horner, Barbara	2009	Attitudes toward information and communication technology (ICT) in residential aged care in Western Australia.	1	1	1	1	1	0	1	1	1	1	Journal of the American Medical Directors Association		10	6	408-13	https://www.ncbi.nlm.nih.gov/pubmed/19560718
Jefee-Bahloul, Hussam and Duchen, Dylan and Barkil-Oteo, Andres	2016	Attitudes Towards Implementation of Store-and-Forward Telemental Health in Humanitarian Settings: Survey of Syrian Healthcare Providers.	1	1	0	1	0	0	1	0	1	1	Telemedicine journal and e-health : the official journal of the American Telemedicine Association	1556-3669	22	1		https://www.ncbi.nlm.nih.gov/pubmed/26204132
de Souza, Carlos Henrique Amaral and Morbeck, Renata Albaladejo and Steinman, Milton and Hors, Cora Pereira and Bracco, Mario Maia and Kozasa, Elisa H and LeÃ£o, Eliseth Ribeiro	2017	Barriers and Benefits in Telemedicine Arising Between a High-Technology Hospital Service Provider and Remote Public Healthcare Units: A Qualitative Study in Brazil.	1	1	1	0	0	0	1	1	1	1	Telemedicine journal and e-health : the official journal of the American Telemedicine Association	1556-3669	23	6	527-532	https://www.ncbi.nlm.nih.gov/pubmed/27911667
Radhakrishnan, Kavita and Xie, Bo and Berkley, Amy and Kim, Miyong	2016	Barriers and Facilitators for Sustainability of Tele-Homecare Programs: A Systematic Review.	1	1	1	1	1	0	0	1	1	1	Health services research	1475-6773	51	1	48-75	https://www.ncbi.nlm.nih.gov/pubmed/26119048
Ariens, Lieneke Fm and Schussler-Raymakers, Florine Ml and Frima, Cynthia and Flinterman, Annebeth and Hamminga, Eefje and Arents, Bernd Wm and Bruijnzeel-Koomen, Carla Afm and de Bruin-Weller, Marjolein S and van Os-Medendorp, Harmieke	2017	Barriers and Facilitators to eHealth Use in Daily Practice: Perspectives of Patients and Professionals in Dermatology.	1	1	1	1	1	0	0	1	1	1	Journal of medical Internet research	1438-8871	19	9	e300	https://www.ncbi.nlm.nih.gov/pubmed/28874336
Uscher-Pines, Lori and Kahn, Jeremy M	2014	Barriers and facilitators to pediatric emergency telemedicine in the United States.	1	1	0	1	1	0	1	1	1	1	Telemedicine journal and e-health : the official journal of the American Telemedicine Association	1556-3669	20	11	990-6	https://www.ncbi.nlm.nih.gov/pubmed/25238565
Rogove, Herbert J and McArthur, David and Demaerschalk, Bart M and Vespa, Paul M	2012	Barriers to telemedicine: survey of current users in acute care units.	1	1	0	1	0	0	0	1	1	1	Telemedicine journal and e-health : the official journal of the American Telemedicine Association	1556-3669	18	1	48-53	https://www.ncbi.nlm.nih.gov/pubmed/22082107
Cary, Michael P and Spencer, Michelle and Carroll, Ansuya and Hand, Deborah H and Amis, Kristopher and Karan, Elizabeth and Cannon, Rebecca F and Morgan, Michelle S and Hoenig, Helen M	2016	Benefits and Challenges of Delivering Tele-rehabilitation Services to Rural Veterans.	1	1	0	0	0	0	0	0	1	0	Home healthcare now	2374-4537	34	8	440-6	https://www.ncbi.nlm.nih.gov/pubmed/27580283
Taylor, Jo and Coates, Lizzie	2015	Caring from a distance: the role of telehealth.	1	1	0	0	0	0	0	0	1	1	Nursing times	0954-7762	111	28	18-20	https://www.ncbi.nlm.nih.gov/pubmed/26477231
Bailey, JV and Tomlinson, N and Hobbs, LJ and Webster, R	2017	Challenges and opportunities in evaluating a digital sexual health intervention in a clinic setting: Staff and patient views	1	1	1	1	1	0	1	1	1	1	DIGITAL HEALTH		3		2055207617704270	https://doi.org/10.1177/2055207617704272
Brown, William and Giguere, Rebecca and Sheinfil, Alan and Ibitoye, Mobolaji and Balan, Ivan and Ho, Titcha and Brown, Benjamin and Quispe, Luis and Sukwicha, Wichuda and Lama, Javier R and Carballo-DiÃ©guez, Alex and Cranston, Ross D	2018	Challenges and solutions implementing an SMS text message-based survey CASI and adherence reminders in an international biomedical HIV PrEP study (MTN 017).	1	1	1	1	1	0	0	1	1	1	Journal of biomedical informatics	1532-0480	80		78-86	https://www.ncbi.nlm.nih.gov/pubmed/29501908
Molleda, Lourdes and Bahamon, Monica and St George, Sara M and Perrino, Tatiana and Estrada, Yannine and Correa Herrera, Deborah and Pantin, Hilda and Prado, Guillermo	2017	Clinic Personnel, Facilitator, and Parent Perspectives of eHealth Familias Unidas in Primary Care.	1	1	0	1	0	0	1	1	1	1	Journal of pediatric health care : official publication of National Association of Pediatric Nurse Associates & Practitioners	1532-656X	31	3	350-361	https://www.ncbi.nlm.nih.gov/pubmed/28012799
Sharma, Urvashi and Barnett, Julie and Clarke, Malcolm	2010	Clinical users' perspective on telemonitoring of patients with long term conditions: understood through concepts of Giddens's structuration theory & consequence of modernity.	1	1	1	1	1	0	0	1	1	1	Studies in health technology and informatics	0926-9630	160		545-9	https://www.ncbi.nlm.nih.gov/pubmed/20841746
Ray, Kristin N and Felmet, Kathryn A and Hamilton, Melinda F and Kuza, Courtney C and Saladino, Richard A and Schultz, Brian R and Watson, R Scott and Kahn, Jeremy M	2017	Clinician Attitudes Toward Adoption of Pediatric Emergency Telemedicine in Rural Hospitals.	1	1	0	1	1	0	1	1	1	1	Pediatric emergency care	1535-1815	33	4	250-257	https://www.ncbi.nlm.nih.gov/pubmed/26785087
Kuhn, Eric and Eftekhari, Afsoon and Hoffman, Julia E and Crowley, Jill J and Ramsey, Kelly M and Reger, Greg M and Ruzek, Josef I	2014	Clinician perceptions of using a smartphone app with prolonged exposure therapy.	1	1	0	1	1	0	1	1	1	1	Administration and policy in mental health	1573-3289	41	6	800-7	https://www.ncbi.nlm.nih.gov/pubmed/24398700
Miller, Katherine E and Kuhn, Eric and Owen, Jason E and Taylor, Katherine and Yu, Jessica S and Weiss, Brandon J and Crowley, Jill J and Trockel, Mickey	2017	Clinician Perceptions Related to the Use of the CBT-I Coach Mobile App.	1	1	0	1	1	0	1	1	1	1	Behavioral sleep medicine	1540-2010				https://www.ncbi.nlm.nih.gov/pubmed/29120247
Wynn, Rolf and Bergvik, Svein and Pettersen, Gunn and Fossum, Sturla	2012	Clinicians' experiences with videoconferencing in psychiatry.	1	1	0	1	0	0	0	0	1	1	Studies in health technology and informatics	0926-9630	180		1218-20	https://www.ncbi.nlm.nih.gov/pubmed/22874406
Amrani, Leila and Oude Engberink, Agnes and Ninot, Gregory and Hayot, Maurice and Carbonnel, FranÃ§ois	2017	Connected Health Devices for Health Care in French General Medicine Practice: Cross-Sectional Study.	1	1	1	1	1	0	1	1	1	1	JMIR mHealth and uHealth		5	12	e193	https://www.ncbi.nlm.nih.gov/pubmed/29269336
Hackl, W O and Hoerbst, A and Duftschmid, G and Gall, W and Janzek-Hawlat, S and Jung, M and Woertz, K and Dorda, W and Ammenwerth, E	2014	Crucial factors for the acceptance of a computerized national medication list: insights into findings from the evaluation of the Austrian e-Medikation pilot.	1	1	1	0	1	0	1	1	1	1	Applied clinical informatics	1869-0327	5	2	527-37	https://www.ncbi.nlm.nih.gov/pubmed/25024766
Brieux, H-F and Benitez, S and Otero, C and Luna, D and Masud, J H B and Marcelo, A and Househ, M and Hullin, C and Villalba, C and Indarte, S and Guillen, S and Otero, P and Campos, F and Baum, A and Gonzalez Bernaldo de QuirÃ³s, F	2017	Cultural Problems Associated with the Implementation of eHealth.	1	1	0	0	0	0	0	0	1	0	Studies in health technology and informatics	0926-9630	245		1213	https://www.ncbi.nlm.nih.gov/pubmed/29295300
Dünnebeil, Sebastian and Sunyaev, Ali and Blohm, Ivo and Leimeister, Jan Marco and Krcmar, Helmut	2012	Determinants of physicians' technology acceptance for e-health in ambulatory care.	1	1	1	1	1	0	0	1	1	1	International journal of medical informatics	1872-8243	81	11	746-60	https://www.ncbi.nlm.nih.gov/pubmed/22397989
Zailani, Suhaiza and Gilani, Mina Sayyah and Nikbin, Davoud and Iranmanesh, Mohammad	2014	Determinants of telemedicine acceptance in selected public hospitals in Malaysia: clinical perspective.	1	1	1	1	1	0	0	1	1	1	Journal of medical systems	0148-5598	38	9	111	https://www.ncbi.nlm.nih.gov/pubmed/25038891
Ly, Birama Apho and Kristjansson, Elizabeth and LabontÃ©, Ronald and Bourgeault, Ivy Lynn	2018	Determinants of the Intention of Senegal's Physicians to Use Telemedicine in Their Professional Activities.	1	1	1	1	1	0	0	1	1	1	Telemedicine journal and e-health : the official journal of the American Telemedicine Association	1556-3669				https://www.ncbi.nlm.nih.gov/pubmed/29470109
Saigi-RubiÃ³, Francesc and JimÃ©nez-Zarco, Ana and Torrent-Sellens, Joan	2016	DETERMINANTS OF THE INTENTION TO USE TELEMEDICINE: EVIDENCE FROM PRIMARY CARE PHYSICIANS.	1	1	1	1	1	0	0	0	1	1	International journal of technology assessment in health care	1471-6348	32	1	29-36	https://www.ncbi.nlm.nih.gov/pubmed/27472158
Possemato, Kyle and Kuhn, Eric and Johnson, Emily M and Hoffman, Julia E and Brooks, Emily	2017	Development and refinement of a clinician intervention to facilitate primary care patient use of the PTSD Coach app.	1	1	1	1	1	0	1	1	1	1	Translational behavioral medicine		7	1	116-126	https://www.ncbi.nlm.nih.gov/pubmed/27234150
James, Steven and Perry, Lin and Gallagher, Robyn and Lowe, Julia	2016	Diabetes Educators: Perceived Experiences, Supports and Barriers to Use of Common Diabetes-Related Technologies.	1	1	1	1	1	1	1	1	1	1	Journal of diabetes science and technology	1932-2968	10	5	1115-21	https://www.ncbi.nlm.nih.gov/pubmed/27417141
Avey, Jaedon P and Hobbs, Robin L	2013	Dial in: fostering the use of telebehavioral health services in frontier Alaska.	1	1	1	1	1	1	0	1	1	1	Psychological services	1939-148X	10	3	289-97	https://www.ncbi.nlm.nih.gov/pubmed/22924798
Nerminathan, Arany and Harrison, Amanda and Phelps, Megan and Alexander, Shirley and Scott, Karen M	2016	Doctors' use of mobile devices in the clinical setting: a mixed methods study.	1	1	0	1	1	0	1	1	1	1	Internal medicine journal		47	3	291-298	https://www.ncbi.nlm.nih.gov/pubmed/27925381
Lygidakis, Charilaos and Wallace, Paul and Tersar, Costanza and Marcatto, Francesco and Ferrante, Donatella and Della Vedova, Roberto and Scafuri, Francesca and Scafato, Emanuele and Struzzo, Pierluigi	2016	Download Your Doctor: Implementation of a Digitally Mediated Personal Physician Presence to Enhance Patient Engagement With a Health-Promoting Internet Application.	1	1	1	1	1	0	1	1	1	1	JMIR research protocols	1929-0748	5	1	e36	https://www.ncbi.nlm.nih.gov/pubmed/26944482
Saigí-Rubió, Francesc ; Torrent-Sellens, Joan ; Jiménez-Zarco, Ana	2014	Drivers of telemedicine use: comparative evidence from samples of Spanish, Colombian and Bolivian physicians.	1	1	1	0	1	0	0	1	1	1	Implementation science : IS	1748-5908	9		128	https://www.ncbi.nlm.nih.gov/pubmed/25293651
van Houwelingen, Cornelis T M and Barakat, Ansam and Best, Ryan and Boot, Walter R and Charness, Neil and Kort, Helianthe S M	2015	Dutch nurses' willingness to use home telehealth: implications for practice and education.	1	1	0	1	1	0	1	1	1	1	Journal of gerontological nursing	0098-9134	41	4	47-56	https://www.ncbi.nlm.nih.gov/pubmed/25486115
Puszka, Stefanie and Dingwall, Kylie M and Sweet, Michelle and Nagel, Tricia	2016	E-Mental Health Innovations for Aboriginal and Torres Strait Islander Australians: A Qualitative Study of Implementation Needs in Health Services.	1	1	0	1	1	1	1	1	1	1	JMIR mental health	2368-7959	3	3	e43	https://www.ncbi.nlm.nih.gov/pubmed/27644259
Alajlani, Mohannad and Clarke, Malcolm	2013	Effect of culture on acceptance of telemedicine in Middle Eastern countries: case study of Jordan and Syria.	1	1	1	0	1	0	1	0	1	1	Telemedicine journal and e-health : the official journal of the American Telemedicine Association	1556-3669	19	4	305-11	https://www.ncbi.nlm.nih.gov/pubmed/23540280
Sturesson, Linda and Groth, Kristina	2018	Effects of the Digital Transformation: Qualitative Study on the Disturbances and Limitations of Using Video Visits in Outpatient Care.	1	1	1	1	1	0	1	1	1	1	Journal of medical Internet research	1438-8871	20	6	e221	https://www.ncbi.nlm.nih.gov/pubmed/29950290
Bishop, Tara F and Press, Matthew J and Mendelsohn, Jayme L and Casalino, Lawrence P	2013	Electronic communication improves access, but barriers to its widespread adoption remain.	1	1	1	1	1	0	0	0	1	1	Health affairs (Project Hope)	1544-5208	32	8	1361-7	https://www.ncbi.nlm.nih.gov/pubmed/23918479
Moskowitz, Ari and Chan, Yu-Feng Yvonne and Bruns, John and Levine, Steven R	2010	Emergency physician and stroke specialist beliefs and expectations regarding telestroke.	1	1	0	1	1	0	0	1	1	1	Stroke		41	4	805-9	https://www.ncbi.nlm.nih.gov/pubmed/20167910
OrruÃ±o, Estibalitz and Gagnon, Marie Pierre and Asua, JosÃ© and Ben Abdeljelil, Anis	2011	Evaluation of teledermatology adoption by health-care professionals using a modified Technology Acceptance Model.	1	1	0	1	1	0	0	1	1	1	Journal of telemedicine and telecare	1758-1109	17	6	303-7	https://www.ncbi.nlm.nih.gov/pubmed/21844171
Albrecht, Urs-Vito and Afshar, Kambiz and Illiger, Kristin and Becker, Stefan and Hartz, Tobias and Breil, Bernhard and Wichelhaus, Daniel and von Jan, Ute	2017	Expectancy, usage and acceptance by general practitioners and patients: exploratory results from a study in the German outpatient sector	1	1	1	1	1	0	0	1	1	1	DIGITAL HEALTH		3		2055207617695130	https://doi.org/10.1177/2055207617695135
Flynn, Donal and Gregory, Peggy and Makki, Hani and Gabbay, Mark	2009	Expectations and experiences of eHealth in primary care: a qualitative practice-based investigation.	1	1	1	1	1	0	1	1	1	1	International journal of medical informatics	1872-8243	78	9	588-604	https://www.ncbi.nlm.nih.gov/pubmed/19482542
Khan, Nazib Uz Zaman and Rasheed, Sabrina and Sharmin, Tamanna and Ahmed, Tanvir and Mahmood, Shehrin Shaila and Khatun, Fatema and Hanifi, Sma and Hoque, Shahidul and Iqbal, Mohammad and Bhuiya, Abbas	2015	Experience of using mHealth to link village doctors with physicians: lessons from Chakaria, Bangladesh.	1	1	0	1	0	0	1	1	1	1	BMC medical informatics and decision making	1472-6947	15		62	https://www.ncbi.nlm.nih.gov/pubmed/26242574
MacNeill, Virginia and Sanders, Caroline and Fitzpatrick, Ray and Hendy, Jane and Barlow, James and Knapp, Martin and Rogers, Anne and Bardsley, Martin and Newman, Stanton P	2014	Experiences of front-line health professionals in the delivery of telehealth: a qualitative study.	1	1	1	1	0	0	0	1	1	1	The British journal of general practice : the journal of the Royal College of General Practitioners		64	624	e401-7	https://www.ncbi.nlm.nih.gov/pubmed/24982492
Hanley, Janet and Ure, Jenny and Pagliari, Claudia and Sheikh, Aziz and McKinstry, Brian	2013	Experiences of patients and professionals participating in the HITS home blood pressure telemonitoring trial: a qualitative study.	1	1	1	1	1	0	1	1	1	1	BMJ open	2044-6055	3	5		https://www.ncbi.nlm.nih.gov/pubmed/23793649
Casey, Michael and Shaw, Sara and Swinglehurst, Deborah	2017	Experiences with online consultation systems in primary care: case study of one early adopter site.	1	1	1	0	1	0	0	1	1	1	The British journal of general practice : the journal of the Royal College of General Practitioners		67	664	e736-e743	https://www.ncbi.nlm.nih.gov/pubmed/28993306
Kopanitsa, Georgy and Yampolsky, Vladimir	2016	Exploring Barriers and Opportunities for Adoption of Web Portals in Russia.	1	1	0	0	1	0	0	0	1	1	Studies in health technology and informatics	0926-9630	221		87-91	https://www.ncbi.nlm.nih.gov/pubmed/27071883
Liu, Chung-Feng and Cheng, Tain-Junn	2015	Exploring critical factors influencing physicians' acceptance of mobile electronic medical records based on the dual-factor model: a validation in Taiwan.	1	1	0	1	1	0	1	1	1	1	BMC medical informatics and decision making	1472-6947	15		4	https://www.ncbi.nlm.nih.gov/pubmed/25889506
Giraldo, Liliana and Schachner, Bibiana and Luna, Daniel and BenÃ­tez, Sonia	2018	Exploring Nurses' Perceptions and Expectations Toward a BCMA Implementation Using a Mobile App and Workstations as a Change Management Strategy.	1	1	1	0	1	0	0	1	1	1	Studies in health technology and informatics	0926-9630	250		134-138	https://www.ncbi.nlm.nih.gov/pubmed/29857405
Morrow, Susan and Daines, Luke and Wiener-Ogilvie, Sharon and Steed, Liz and McKee, Lorna and Caress, Ann-Louise and Taylor, Stephanie J C and Pinnock, Hilary	2017	Exploring the perspectives of clinical professionals and support staff on implementing supported self-management for asthma in UK general practice: an IMP2ART qualitative study.	1	1	0	0	0	0	0	0	1	1	NPJ primary care respiratory medicine	2055-1010	27	1	45	https://www.ncbi.nlm.nih.gov/pubmed/28720751
Brewster, Liz and Mountain, Gail and Wessels, Bridgette and Kelly, Ciara and Hawley, Mark	2014	Factors affecting front line staff acceptance of telehealth technologies: a mixed-method systematic review.	1	1	1	0	0	0	0	1	1	1	Journal of advanced nursing		70	1	21-33	https://www.ncbi.nlm.nih.gov/pubmed/23786584
Okazaki, Shintaro and CastaÃ±eda, JosÃ© Alberto and Sanz, Silvia and Henseler, JÃ¶rg	2012	Factors affecting mobile diabetes monitoring adoption among physicians: questionnaire study and path model.	1	1	1	1	1	0	0	1	1	1	Journal of medical Internet research	1438-8871	14	6	e183	https://www.ncbi.nlm.nih.gov/pubmed/23257115
Tahamtan, Iman and Pajouhanfar, Sara and Sedghi, Shahram and Azad, Mohsen and Roudbari, Masoud	2017	Factors affecting smartphone adoption for accessing information in medical settings.	1	1	1	1	1	0	0	0	1	1	Health information and libraries journal	1471-1842	34	2	134-145	https://www.ncbi.nlm.nih.gov/pubmed/28406547
de Vries, Sieta T. ; Wong, Lisa ; Sutcliffe, Alastair ; Houyez, Francois ; Ruiz, Carmen Lasheras ; Mol, Peter G.M.	2016	Factors Influencing the Use of a Mobile App for Reporting Adverse Drug Reactions and Receiving Safety Information: A Qualitative Study.	1	1	1	1	1	0	1	1	1	1	Drug safety	---
Zhang, Huiying and Cocosila, Mihail and Archer, Norm	2010	Factors of adoption of mobile information technology by homecare nurses: a technology acceptance model 2 approach.	1	1	1	1	1	0	0	1	1	1	Computers, informatics, nursing : CIN	1538-9774	28	1	49-56	http://ovidsp.ovid.com/ovidweb.cgi?T=JS&PAGE=reference&D=med5&NEWS=N&AN=19940621
Iacono, Teresa and Dissanayake, Cheryl and Trembath, David and Hudry, Kristelle and Erickson, Shane and Spong, Jo	2016	Family and Practitioner Perspectives on Telehealth for Services to Young Children with Autism.	1	1	1	1	1	0	1	1	1	1	Studies in health technology and informatics	0926-9630	231		63-73	https://www.ncbi.nlm.nih.gov/pubmed/27782017
Moore, Miranda A and Coffman, Megan and Jetty, Anuradha and Klink, Kathleen and Petterson, Stephen and Bazemore, Andrew	2017	Family Physicians Report Considerable Interest in, but Limited Use of, Telehealth Services.	1	1	1	1	1	0	1	1	1	1	Journal of the American Board of Family Medicine : JABFM	1557-2625	30	3	320-330	https://www.ncbi.nlm.nih.gov/pubmed/28484064
Egerton, Thorlene and Nelligan, Rachel and Setchell, Jenny and Atkins, Lou and Bennell, Kim L	2017	General practitioners' perspectives on a proposed new model of service delivery for primary care management of knee osteoarthritis: a qualitative study.	1	1	1	1	1	1	1	1	1	1	BMC family practice	1471-2296	18	1	85	https://www.ncbi.nlm.nih.gov/pubmed/28882108
Catan, Gabriel and Espanha, Rita and Mendes, Rita Veloso and Toren, Orly and Chinitz, David	2015	Health information technology implementation - impacts and policy considerations: a comparison between Israel and Portugal.	1	1	1	0	1	0	0	1	1	1	Israel journal of health policy research	2045-4015	4		41	https://www.ncbi.nlm.nih.gov/pubmed/26269740
Asua, JosÃ© and OrruÃ±o, Estibalitz and Reviriego, Eva and Gagnon, Marie Pierre	2012	Healthcare professional acceptance of telemonitoring for chronic care patients in primary care.	1	1	1	1	1	0	1	1	1	1	BMC medical informatics and decision making	1472-6947	12		139	https://www.ncbi.nlm.nih.gov/pubmed/23194420
Chiang, Kuei-Feng and Wang, Hsiu-Hung and Chien, I-Kuang and Liou, Jhao-Kun and Hung, Chung-Lieh and Huang, Chien-Min and Yang, Feng-Yueh	2015	Healthcare providers' perceptions of barriers in implementing of home telecare in Taiwan: a qualitative study.	1	1	1	1	1	0	0	1	1	1	International journal of medical informatics	1872-8243	84	4	277-87	https://www.ncbi.nlm.nih.gov/pubmed/25649842
Kato, Naoko P and Johansson, Peter and Okada, Ikuko and de Vries, Arjen E and Kinugawa, Koichiro and StrÃ¶mberg, Anna and Jaarsma, Tiny	2015	Heart Failure Telemonitoring in Japan and Sweden: A Cross-Sectional Survey.	1	1	1	0	1	0	1	1	1	1	Journal of medical Internet research	1438-8871	17	11	e258	https://www.ncbi.nlm.nih.gov/pubmed/26567061
Merchant, Kimberly A S and Ward, Marcia M and Mueller, Keith J and Rural Health Research & Policy Centers, [Collective Name] and Rural Policy Research Institute, RUPRI Center for Rural Health Policy Analysis, University of Iowa College of Public Health, Department of Health Management and Policy, [Collective Name]	2015	Hospital Views of Factors Affecting Telemedicine Use.	1	1	0	1	0	0	0	0	1	1	Rural policy brief	2152-0267		2015		https://www.ncbi.nlm.nih.gov/pubmed/26793811
Mairesse, Georges H and Braunschweig, Frieder and Klersy, Katherine and Cowie, Martin R and Leyva, Francisco	2015	Implementation and reimbursement of remote monitoring for cardiac implantable electronic devices in Europe: a survey from the health economics committee of the European Heart Rhythm Association.	1	1	0	0	0	0	0	1	1	1	Europace : European pacing, arrhythmias, and cardiac electrophysiology : journal of the working groups on cardiac pacing, arrhythmias, and cardiac cellular electrophysiology of the European Society of Cardiology	1532-2092	17	5	814-8	https://www.ncbi.nlm.nih.gov/pubmed/25713012
Moharra, Montse and AlmazÃ¡n, Cari and Decool, Marie and Nilsson, Anna-Lena and Allegretti, Natalia and Seven, Merik	2015	Implementation of a cross-border health service: physician and pharmacists' opinions from the epSOS project.	1	1	1	1	1	0	1	1	1	1	Family practice	1460-2229	32	5	564-7	https://www.ncbi.nlm.nih.gov/pubmed/26148726
Lord, Sarah and Moore, Sarah K and Ramsey, Alex and Dinauer, Susan and Johnson, Kimberly	2016	Implementation of a Substance Use Recovery Support Mobile Phone App in Community Settings: Qualitative Study of Clinician and Staff Perspectives of Facilitators and Barriers.	1	1	1	1	0	0	1	1	1	1	JMIR mental health	2368-7959	3	2	e24	https://www.ncbi.nlm.nih.gov/pubmed/27352884
Quanbeck, Andrew and Gustafson, David H and Marsch, Lisa A and Chih, Ming-Yuan and Kornfield, Rachel and McTavish, Fiona and Johnson, Roberta and Brown, Randall T and Mares, Marie-Louise and Shah, Dhavan V	2018	Implementing a Mobile Health System to Integrate the Treatment of Addiction Into Primary Care: A Hybrid Implementation-Effectiveness Study.	1	1	1	1	1	0	1	1	1	1	Journal of medical Internet research	1438-8871	20	1	e37	https://www.ncbi.nlm.nih.gov/pubmed/29382624
Odeh, Bassel and Kayyali, Reem and Nabhani-Gebara, Shereen and Philip, Nada	2014	Implementing a telehealth service: nurses' perceptions and experiences.	1	1	1	1	0	0	0	1	1	1	British journal of nursing (Mark Allen Publishing)		23	21	1133-7	https://www.ncbi.nlm.nih.gov/pubmed/25426527
Luís Velez Lapão, Miguel Mira da SilvaJoão Gregório	2017	Implementing an online pharmaceutical service using design science research.	1	1	1	1	1	0	0	1	1	1	BMC medical informatics and decision making	1472-6947	17	1	31	https://www.ncbi.nlm.nih.gov/pubmed/28347304
Morilla, Maria Dolors and Sans, Mireia and Casasa, Albert and GimÃ©nez, Nuria	2017	Implementing technology in healthcare: insights from physicians.	1	1	1	1	0	0	1	1	1	1	BMC medical informatics and decision making	1472-6947	17	1	92	https://www.ncbi.nlm.nih.gov/pubmed/28655299
Jungwirth, David and Haluza, Daniela	2017	Information and communication technology and the future of healthcare: Results of a multi-scenario Delphi survey	1	1	1	0	1	0	1	1	1	1	Health Informatics Journal	1741-2811			1460458217704250	https://doi.org/10.1177/1460458217704256
Bagot, Kathleen L and Cadilhac, Dominique A and Bladin, Christopher F and Watkins, Caroline L and Vu, Michelle and Donnan, Geoffrey A and Dewey, Helen M and Emsley, Hedley C A and Davies, D Paul and Day, Elaine and Ford, Gary A and Price, Christopher I and May, Carl R and McLoughlin, Alison S R and Gibson, Josephine M E and Lightbody, Catherine E and VST and ASTUTE	2017	Integrating acute stroke telemedicine consultations into specialists' usual practice: a qualitative analysis comparing the experience of Australia and the United Kingdom.	1	1	1	1	1	0	1	1	1	1	BMC health services research	1472-6963	17	1	751	https://www.ncbi.nlm.nih.gov/pubmed/29157233
van Gaalen, Johanna L and van Bodegom-Vos, Leti and Bakker, Moira J and Snoeck-Stroband, Jiska B and Sont, Jacob K	2016	Internet-based self-management support for adults with asthma: a qualitative study among patients, general practitioners and practice nurses on barriers to implementation.	1	1	1	1	0	1	0	1	1	1	BMJ open	2044-6055	6	8	e010809	https://www.ncbi.nlm.nih.gov/pubmed/27566627
Jarvis-Selinger, Sandra and Bates, Joanna and Araki, Yuriko and Lear, Scott A	2011	Internet-based support for cardiovascular disease management.	1	1	1	1	1	0	1	1	1	1	International journal of telemedicine and applications	1687-6415	2011		342582	https://www.ncbi.nlm.nih.gov/pubmed/21822430
Goedken, Cassie Cunningham and Moeckli, Jane and Cram, Peter M and Reisinger, Heather Schacht	2017	Introduction of Tele-ICU in rural hospitals: Changing organisational culture to harness benefits.	1	1	1	0	1	0	1	1	1	1	Intensive & critical care nursing		40		51-56	https://www.ncbi.nlm.nih.gov/pubmed/28216177
Ayatollahi, Haleh and Mirani, Nader and Nazari, Fatemeh and Razavi, Narjes	2018	Iranian healthcare professionals' perspectives about factors influencing the use of telemedicine in diabetes management.	1	1	1	1	0	0	0	1	1	1	World journal of diabetes	1948-9358	9	6	92-98	https://www.ncbi.nlm.nih.gov/pubmed/29988886
Muigg, Domenik and Kastner, Peter and Modre-Osprian, Robert and Haluza, Daniela and Duftschmid, Georg	2018	Is Austria Ready for Telemonitoring? A Readiness Assessment Among Doctors and Patients in the Field of Diabetes.	1	1	1	1	1	0	1	1	1	1	Studies in health technology and informatics	0926-9630	248		322-329	https://www.ncbi.nlm.nih.gov/pubmed/29726454
Moloczij, N and Mosley, I and Moss, K M and Bagot, K L and Bladin, C F and Cadilhac, D A	2015	Is telemedicine helping or hindering the delivery of stroke thrombolysis in rural areas? A qualitative analysis.	1	1	1	1	1	0	1	1	1	1	Internal medicine journal		45	9	957-64	https://www.ncbi.nlm.nih.gov/pubmed/25904209
Jamu, Joseph Tawanda and Lowi-Jones, Hannah and Mitchell, Colin	2016	Just in time? Using QR codes for multi-professional learning in clinical practice.	1	1	1	0	1	0	1	1	1	1	Nurse education in practice	1873-5223	19		107-12	https://www.ncbi.nlm.nih.gov/pubmed/27428702
Lacasta Tintorer, David and Manresa DomÃ­nguez, Josep Maria and Pujol-Rivera, Enriqueta and Flayeh Beneyto, Souhel and Mundet Tuduri, Xavier and SaigÃ­-RubiÃ³, Francesc	2018	Keys to success of a community of clinical practice in primary care: a qualitative evaluation of the ECOPIH project.	1	1	1	1	1	1	0	1	1	1	BMC family practice	1471-2296	19	1	56	https://www.ncbi.nlm.nih.gov/pubmed/29743030
Mueller, Keith J and Potter, Andrew J and MacKinney, A Clinton and Ward, Marcia M	2014	Lessons from tele-emergency: improving care quality and health outcomes by expanding support for rural care systems.	1	1	1	1	1	0	1	1	1	1	Health affairs (Project Hope)	1544-5208	33	2	228-34	https://www.ncbi.nlm.nih.gov/pubmed/24493765
Han, Kyung Jung and Subramanian, Roma and Cameron, Glen T	2017	Listen before you leap: Sri Lankan health professionals perspectives on m-health	1	1	1	1	0	0	1	1	1	1	Health Informatics Journal	1741-2811			1460458217725900	https://doi.org/10.1177/1460458217725903
Gagnon, Marie-Pierre and Ngangue, Patrice and Payne-Gagnon, Julie and Desmartis, Marie	2015	m-Health adoption by healthcare professionals: a systematic review.	1	1	1	1	1	0	0	1	1	1	Journal of the American Medical Informatics Association : JAMIA	1527-974X	23	1	212-20	https://www.ncbi.nlm.nih.gov/pubmed/26078410
Varsi, Cecilie and Ekstedt, Mirjam and Gammon, Deede and BÃ¸rÃ¸sund, Elin and Ruland, Cornelia M	2015	Middle Managers' Experiences and Role in Implementing an Interactive Tailored Patient Assessment eHealth Intervention in Clinical Practice.	1	1	0	1	1	0	1	1	1	1	Computers, informatics, nursing : CIN	1538-9774	33	6	249-57	https://www.ncbi.nlm.nih.gov/pubmed/25988851
Mishori, Ranit and Anastario, Michael and Naimer, Karen and Varanasi, Sucharita and Ferdowsian, Hope and Abel, Dori and Chugh, Kevin	2017	mJustice: Preliminary Development of a Mobile App for Medical-Forensic Documentation of Sexual Violence in Low-Resource Environments and Conflict Zones.	1	1	1	0	0	0	0	0	1	1	Global health, science and practice	2169-575X	5	1	138-151	https://www.ncbi.nlm.nih.gov/pubmed/28351881
Duhm, Julian and Fleischmann, Robert and Schmidt, Sein and Hupperts, Hagen and Brandt, Stephan A	2016	Mobile Electronic Medical Records Promote Workflow: Physicians' Perspective From a Survey.	1	1	1	1	1	0	1	1	1	1	JMIR mHealth and uHealth		4	2	e70	https://www.ncbi.nlm.nih.gov/pubmed/27268720
Zhang, Yiping and Koch, Sabine	2015	Mobile health apps in Sweden: what do physicians recommend?	1	1	0	1	1	0	0	1	1	1	Studies in health technology and informatics	0926-9630	210		793-7	https://www.ncbi.nlm.nih.gov/pubmed/25991263
Chung, Chia-Fang and Cook, Jonathan and Bales, Elizabeth and Zia, Jasmine and Munson, Sean A	2015	More Than Telemonitoring: Health Provider Use and Nonuse of Life-Log Data in Irritable Bowel Syndrome and Weight Management.	1	1	1	0	1	0	0	1	1	1	Journal of medical Internet research	1438-8871	17	8	e203	https://www.ncbi.nlm.nih.gov/pubmed/26297627
Wilhelmsen, M. ; Høifødt, R.S. ; Kolstrup, N. ; Waterloo, K. ; Eisemann, M. ; Chenhall, R. ; Risør, M.B	2014	Norwegian general practitioners' perspectives on implementation of a guided web-based cognitive behavioral therapy for depression: a qualitative study.	1	1	0	1	1	0	1	1	1	1	Journal of medical Internet research	1438-8871	16	9	e208	https://www.ncbi.nlm.nih.gov/pubmed/25208886
Levine, Mimi and Richardson, Joshua E and Granieri, Evelyn and Reid, M Cary	2014	Novel telemedicine technologies in geriatric chronic non-cancer pain: primary care providers' perspectives.	1	1	1	1	1	0	1	1	1	1	Pain medicine (Malden, Mass.)	1526-4637	15	2	206-13	https://www.ncbi.nlm.nih.gov/pubmed/24341423
McNally, George and Frey, Rosemary and Crossan, Michael	2017	Nurse manager and student nurse perceptions of the use of personal smartphones or tablets and the adjunct applications, as an educational tool in clinical settings.	1	1	1	1	1	1	1	0	1	1	Nurse education in practice	1873-5223	23			https://www.ncbi.nlm.nih.gov/pubmed/28137514
Vest, Bonnie M and Hall, Victoria M and Kahn, Linda S and Heider, Arvela R and Maloney, Nancy and Singh, Ranjit	2017	Nurse perspectives on the implementation of routine telemonitoring for high-risk diabetes patients in a primary care setting.	1	1	0	0	0	0	1	1	1	1	Primary health care research & development	1477-1128	18	1		https://www.ncbi.nlm.nih.gov/pubmed/27269513
Sharma, Urvashi and Clarke, Malcolm	2014	Nurses' and community support workers' experience of telehealth: a longitudinal case study.	1	1	1	1	0	0	1	1	1	1	BMC health services research	1472-6963	14		164	https://www.ncbi.nlm.nih.gov/pubmed/24721599
Koivunen, Marita and Saranto, Kaija	2018	Nursing professionals' experiences of the facilitators and barriers to the use of telehealth applications: a systematic review of qualitative studies.	1	1	1	1	1	0	0	1	1	1	Scandinavian journal of caring sciences	1471-6712	32	1	24-44	https://www.ncbi.nlm.nih.gov/pubmed/28771752
Beauregard, Philippe and Arnaert, Antonia and Ponzoni, Norma	2017	Nursing students' perceptions of using smartphones in the community practicum: A qualitative study.	1	1	1	1	1	0	1	1	1	1	Nurse education today	1532-2793	53			https://www.ncbi.nlm.nih.gov/pubmed/28324823
Hickson, Ryan and Talbert, Jeffery and Thornbury, William C and Perin, Nathan R and Goodin, Amie J	2015	Online medical care: the current state of "eVisits" in acute primary care delivery.	1	1	0	1	1	0	0	1	1	1	Telemedicine journal and e-health : the official journal of the American Telemedicine Association	1556-3669	21	2	90-6	https://www.ncbi.nlm.nih.gov/pubmed/25474083
Sinclair, Craig and Holloway, Kristi and Riley, Geoffrey and Auret, Kirsten	2013	Online mental health resources in rural Australia: clinician perceptions of acceptability.	1	1	1	1	1	0	1	1	1	1	Journal of medical Internet research	1438-8871	15	9	e193	https://www.ncbi.nlm.nih.gov/pubmed/24007949
Bhatta, R and Aryal, K and Ellingsen, G	2015	Opportunities and Challenges of a Rural-telemedicine Program in Nepal.	1	1	1	0	1	0	1	0	1	1	Journal of Nepal Health Research Council	1999-6217	13	30	149-53	https://www.ncbi.nlm.nih.gov/pubmed/26744201
Shaw, Ryan J and Kaufman, Miriam A and Bosworth, Hayden B and Weiner, Bryan J and Zullig, Leah L and Lee, Shoou-Yih Daniel and Kravetz, Jeffrey D and Rakley, Susan M and Roumie, Christianne L and Bowen, Michael E and Del Monte, Pamela S and Oddone, Eugene Z and Jackson, George L	2013	Organizational factors associated with readiness to implement and translate a primary care based telemedicine behavioral program to improve blood pressure control: the HTN-IMPROVE study.	1	1	1	1	1	0	0	1	1	1	Implementation science : IS	1748-5908	8		106	https://www.ncbi.nlm.nih.gov/pubmed/24010683
Odnoletkova, I and Buysse, H and Nobels, F and Goderis, G and Aertgeerts, B and Annemans, L and Ramaekers, D	2016	Patient and provider acceptance of telecoaching in type 2 diabetes: a mixed-method study embedded in a randomised clinical trial.	1	1	1	1	0	0	0	1	1	1	BMC medical informatics and decision making	1472-6947	16	1	142	https://www.ncbi.nlm.nih.gov/pubmed/27825340
Bello, Aminu K and Molzahn, Anita E and Girard, Louis P and Osman, Mohamed A and Okpechi, Ikechi G and Glassford, Jodi and Thompson, Stephanie and Keely, Erin and Liddy, Clare and Manns, Braden and Jinda, Kailash and Klarenbach, Scott and Hemmelgarn, Brenda and Tonelli, Marcello	2017	Patient and provider perspectives on the design and implementation of an electronic consultation system for kidney care delivery in Canada: a focus group study.	1	1	1	1	1	0	1	1	1	1	BMJ open	2044-6055	7	3	e014784	https://www.ncbi.nlm.nih.gov/pubmed/28255097
Daniel, Fady and Jabak, Suha and Sasso, Roula and Chamoun, Yara and Tamim, Hani	2018	Patient-Physician Communication in the Era of Mobile Phones and Social Media Apps: Cross-Sectional Observational Study on Lebanese Physicians' Perceptions and Attitudes.	1	1	1	0	1	0	1	1	1	1	JMIR medical informatics	2291-9694	6	2	e18	https://www.ncbi.nlm.nih.gov/pubmed/29625955
Chang, Feng and Paramsothy, Thivaher and Roche, Matthew and Gupta, Nishi S	2017	Patient, staff, and clinician perspectives on implementing electronic communications in an interdisciplinary rural family health practice.	1	1	1	1	1	0	1	1	1	1	Primary health care research & development	1477-1128	18	2	149-160	https://www.ncbi.nlm.nih.gov/pubmed/27995826
Jimbo, Masahito and Shultz, Cameron Garth and Nease, Donald Eugene and Fetters, Michael Derwin and Power, Debra and Ruffin, Mack Thomas	2013	Perceived barriers and facilitators of using a Web-based interactive decision aid for colorectal cancer screening in community practice settings: findings from focus groups with primary care clinicians and medical office staff.	1	1	1	1	1	0	1	1	1	1	Journal of medical Internet research	1438-8871	15	12	e286	https://www.ncbi.nlm.nih.gov/pubmed/24351420
Seto, Emily and Leonard, Kevin J and Cafazzo, Joseph A and Barnsley, Jan and Masino, Caterina and Ross, Heather J	2012	Perceptions and experiences of heart failure patients and clinicians on the use of mobile phone-based telemonitoring.	1	1	0	1	0	0	1	1	1	1	Journal of medical Internet research	1438-8871	14	1	e25	https://www.ncbi.nlm.nih.gov/pubmed/22328237
Koval, Peter G. and Kim, Jennifer J. and Makhlouf, Tanya	2018	Pharmacist Perception of a Mobile Application Audience Response System for Remote Pharmacy Continuing Education Participants	1	1	1	0	1	0	0	0	1	1	Journal of Pharmacy Practice				897190018792391	https://doi.org/10.1177/0897190018792391
Anderson, Kelly and Francis, Troy and Ibanez-Carrasco, Francisco and Globerman, Jason	2017	Physician's Perceptions of Telemedicine in HIV Care Provision: A Cross-Sectional Web-Based Survey.	1	1	1	1	1	0	1	1	1	1	JMIR public health and surveillance	2369-2960	3	2	e31	https://www.ncbi.nlm.nih.gov/pubmed/28559226
Steinschaden, Thomas and Petersson, GÃ¶ran and Astrand, Bengt	2009	Physicians' attitudes towards eprescribing: a comparative web survey in Austria and Sweden.	1	1	0	1	0	0	0	1	1	1	Informatics in primary care	1475-9985	17	4	241-8	https://www.ncbi.nlm.nih.gov/pubmed/20359402
Lee, Sang-Il and Park, Hayoung and Kim, Jeong-Whun and Hwang, Hee and Cho, Eun-Young and Kim, Yoon and Ha, Kyooseob	2012	Physicians' perceptions and use of a health information exchange: a pilot program in South Korea.	1	1	1	1	0	0	0	1	1	1	Telemedicine journal and e-health : the official journal of the American Telemedicine Association	1556-3669	18	8	604-12	https://www.ncbi.nlm.nih.gov/pubmed/22352898
Schneider, Tali and Panzera, Anthony Dominic and Martinasek, Mary and McDermott, Robert and Couluris, Marisa and Lindenberger, James and Bryant, Carol	2016	Physicians' perceptions of mobile technology for enhancing asthma care for youth.	1	1	0	1	0	0	1	1	1	1	Journal of child health care : for professionals working with children in the hospital and community	1367-4935	20	2	153-63	https://www.ncbi.nlm.nih.gov/pubmed/25427556
Armstrong, April W and Kwong, Mei W and Ledo, Lynda and Nesbitt, Thomas S and Shewry, Sandra L	2011	Practice models and challenges in teledermatology: a study of collective experiences from teledermatologists.	1	1	1	1	1	0	0	1	1	1	PloS one	1932-6203	6	12	e28687	https://www.ncbi.nlm.nih.gov/pubmed/22194887
Rho, Mi Jung and Choi, In Young and Lee, Jaebeom	2014	Predictive factors of telemedicine service acceptance and behavioral intention of physicians.	1	1	1	1	1	0	0	1	1	1	International journal of medical informatics	1872-8243	83	8	559-71	https://www.ncbi.nlm.nih.gov/pubmed/24961820
Sandholzer, Maximilian and Deutsch, Tobias and Frese, Thomas and Winter, Alfred	2015	Predictors of students' self-reported adoption of a smartphone application for medical education in general practice.	1	1	0	1	1	0	1	1	1	1	BMC medical education	1472-6920	15		91	https://www.ncbi.nlm.nih.gov/pubmed/25994310
Sims, Max H and Fagnano, Maria and Halterman, Jill S and Halterman, Marc W	2016	Provider impressions of the use of a mobile crowdsourcing app in medical practice	1	1	0	1	0	0	1	1	1	1	Health Informatics Journal	1741-2811	22	2	221-231	https://doi.org/10.1177/1460458214545896
Cunningham, Dana L and Connors, Elizabeth H and Lever, Nancy and Stephan, Sharon H	2013	Providers' perspectives: utilizing telepsychiatry in schools.	1	1	1	1	1	0	0	1	1	1	Telemedicine journal and e-health : the official journal of the American Telemedicine Association	1556-3669	19	10	794-9	https://www.ncbi.nlm.nih.gov/pubmed/23980938
Rothstein, Jessica D and Jennings, Larissa and Moorthy, Anitha and Yang, Fan and Gee, Lisa and Romano, Karen and Hutchful, David and Labrique, Alain B and LeFevre, Amnesty E	2016	Qualitative Assessment of the Feasibility, Usability, and Acceptability of a Mobile Client Data App for Community-Based Maternal, Neonatal, and Child Care in Rural Ghana.	1	1	1	1	1	0	1	1	1	1	International journal of telemedicine and applications	1687-6415	2016		2515420	https://www.ncbi.nlm.nih.gov/pubmed/28070186
Penny, Robyn A and Bradford, Natalie K and Langbecker, Danette	2018	Registered nurse and midwife experiences of using videoconferencing in practice: A systematic review of qualitative studies.	1	1	1	1	1	0	0	1	1	1	Journal of clinical nursing	0962-1067	27	5	e739-e752	https://www.ncbi.nlm.nih.gov/pubmed/29149507
Smith, Peggy B and Buzi, Ruth S	2014	Reproductive health professionals' adoption of emerging technologies for health promotion.	1	1	0	1	1	0	1	0	1	1	Health informatics journal	1741-2811	20	4	250-60	https://www.ncbi.nlm.nih.gov/pubmed/25411221
Jetty, Anuradha and Moore, Miranda A and Coffman, Megan and Petterson, Stephen and Bazemore, Andrew	2017	Rural Family Physicians Are Twice as Likely to Use Telehealth as Urban Family Physicians.	1	1	1	1	1	0	1	1	1	1	Telemedicine journal and e-health : the official journal of the American Telemedicine Association	1556-3669	24	4	268-276	https://www.ncbi.nlm.nih.gov/pubmed/28805545
Orchard1,2, Nicole Lowres1 , S Ben Freedman2,3,4,5,Laila Ladak1, William Lee6, Nicholas Zwar7, David Peiris8 ,Yasith Kamaladasa2, Jialin Li1 and Lis Neubeck	2016	Screening for atrial fibrillation during influenza vaccinations by primary care nurses using a smartphone electrocardiograph (iECG): A feasibility study.	1	1	1	1	0	0	1	1	1	1	European journal of preventive cardiology	2047-4881
Duplaga, Mariusz	2016	Searching for a Role of Nursing Personnel in Developing Landscape of Ehealth: Factors Determining Attitudes toward Key Patient Empowering Applications.	1	1	1	1	0	0	1	1	1	1	PloS one	1932-6203	11	4	e0153173	https://www.ncbi.nlm.nih.gov/pubmed/27049525
O'Connor, Siobhan and Andrews, Tom	2018	Smartphones and mobile applications (apps) in clinical nursing education: A student perspective.	1	1	0	1	1	1	1	1	1	1	Nurse education today	1532-2793	69		172-178	https://www.ncbi.nlm.nih.gov/pubmed/30096510
Hines, Monique and Lincoln, Michelle and Ramsden, Robyn and Martinovich, Julia and Fairweather, Craig	2015	Speech pathologists' perspectives on transitioning to telepractice: What factors promote acceptance?	1	1	0	1	1	0	1	1	1	1	Journal of telemedicine and telecare	1758-1109	21	8	469-73	https://www.ncbi.nlm.nih.gov/pubmed/26377120
Choi, Woo Seok and Park, Joowoong and Choi, Jin Young Brian and Yang, Jae-Suk	2018	Stakeholders' resistance to telemedicine with focus on physicians: utilizing the Delphi technique.	1	1	1	1	1	0	0	1	1	1	Journal of telemedicine and telecare	1758-1109				https://www.ncbi.nlm.nih.gov/pubmed/29792080
Williamson, Kathleen M and Muckle, Janelle	2017	Students' Perception of Technology Use in Nursing Education.	1	1	1	1	1	0	1	1	1	1	Computers, informatics, nursing : CIN	1538-9774	36	2	70-76	https://www.ncbi.nlm.nih.gov/pubmed/29084028
Oeberg, Ulrika and Orre, Carl Johan and Isaksson, Ulf and Schimmer, Robyn and Larsson, HÃ¥kan and HÃ¶rnsten, Ã…sa	2017	Swedish primary healthcare nurses' perceptions of using digital eHealth services in support of patient self-management.	1	1	0	0	0	0	0	1	1	1	Scandinavian journal of caring sciences	1471-6712				https://www.ncbi.nlm.nih.gov/pubmed/28960451
Taylor, Alan and Wade, Victoria and Morris, Greg and Pech, Joanne and Rechter, Stuart and Kidd, Michael and Carati, Colin	2016	Technology support to a telehealth in the home service: Qualitative observations	1	1	1	1	1	1	1	1	1	1	Journal of Telemedicine and Telecare	1357633033 DO - 10.1258/135763303322596381	22	5	296-303	https://doi.org/10.1177/1357633X15601523
Kumar, Sajeesh and Merchant, Shezana and Reynolds, Rebecca	2013	Tele-ICU: Efficacy and Cost-Effectiveness Approach of Remotely Managing the Critical Care.	1	1	1	1	0	0	0	1	1	1	The open medical informatics journal	1874-4311	7		2018-09-24	https://www.ncbi.nlm.nih.gov/pubmed/24078857
Esterle, Laurence and Mathieu-Fritz, Alexandre	2013	Teleconsultation in geriatrics: impact on professional practice.	1	1	1	0	1	0	1	1	1	1	International journal of medical informatics	1872-8243	82	8	684-95	https://www.ncbi.nlm.nih.gov/pubmed/23746716
Armstrong, April W and Kwong, Mei W and Chase, Elizabeth P and Ledo, Lynda and Nesbitt, Thomas S and Shewry, Sandra Louise	2012	Teledermatology operational considerations, challenges, and benefits: the referring providers' perspective.	1	1	1	1	1	0	1	1	1	1	Telemedicine journal and e-health : the official journal of the American Telemedicine Association	1556-3669	18	8	580-4	https://www.ncbi.nlm.nih.gov/pubmed/22881579
Kayyali, Reem and Hesso, Iman and Mahdi, Alyaa and Hamzat, Omowumi and Adu, Albert and Nabhani Gebara, Shereen	2017	Telehealth: misconceptions and experiences of healthcare professionals in England.	1	1	1	1	0	0	1	1	1	1	The International journal of pharmacy practice	2042-7174	25	3	203-209	https://www.ncbi.nlm.nih.gov/pubmed/28261891
Klack, Lars and Ziefle, Martina and Wilkowska, Wiktoria and Kluge, Johanna	2013	Telemedical versus conventional heart patient monitoring: a survey study with German physicians.	1	1	0	1	1	0	0	1	1	1	International journal of technology assessment in health care	1471-6348	29	4	378-83	https://www.ncbi.nlm.nih.gov/pubmed/24290330
Lewis, Erin R and Thomas, Carlos A and Wilson, Michael L and Mbarika, Victor W A	2012	Telemedicine in acute-phase injury management: a review of practice and advancements.	1	1	1	1	0	0	0	1	1	1	Telemedicine journal and e-health : the official journal of the American Telemedicine Association	1556-3669	18	6	434-45	https://www.ncbi.nlm.nih.gov/pubmed/22694296
Fairbrother, Peter and Ure, Jenny and Hanley, Janet and McCloughan, Lucy and Denvir, Martin and Sheikh, Aziz and McKinstry, Brian and Telescot programme team, [Collective Name]	2014	Telemonitoring for chronic heart failure: the views of patients and healthcare professionals - a qualitative study.	1	1	1	1	1	1	1	1	1	1	Journal of clinical nursing	0962-1067	23	1	132-44	https://www.ncbi.nlm.nih.gov/pubmed/23451899
Sadoughi, Farahnaz and Erfannia, Leila and Sancholi, Mahboobe and Salmani, Fatemeh and Sarsarshahi, Aida	2017	Teleradiology in Southeast Iran: Evaluating the Views of Senior Executives and Radiologists.	1	1	0	0	1	0	1	1	1	1	The health care manager	1550-512X	36	3	301-307	https://www.ncbi.nlm.nih.gov/pubmed/28657915
Cox, Anna and Illsley, Marianne and Knibb, Wendy and Lucas, Caroline and O'Driscoll, Michael and Potter, Claire and Flowerday, Adrian and Faithfull, Sara	2011	The acceptability of e-technology to monitor and assess patient symptoms following palliative radiotherapy for lung cancer.	1	1	1	0	1	0	0	1	1	1	Palliative medicine		25	7	675-81	https://www.ncbi.nlm.nih.gov/pubmed/21474620
Walker, LÃ©onie and Clendon, Jill	2016	The case for end-user involvement in design of health technologies.	1	1	0	1	0	0	1	0	1	1	Journal of telemedicine and telecare	1758-1109	22	8	443-446	https://www.ncbi.nlm.nih.gov/pubmed/27799445
Putzer, Gavin J and Park, Yangil	2010	The effects of innovation factors on smartphone adoption among nurses in community hospitals.	1	1	0	1	1	0	1	1	1	1	Perspectives in health information management		7		1b	https://www.ncbi.nlm.nih.gov/pubmed/20697467
Kuo, Kuang-Ming and Talley, Paul C and Lee, Chi-Min and Yen, Yung-Chieh	2015	The influence of telemedicine experience on physicians' perceptions regarding adoption.	1	1	0	1	1	0	1	0	1	1	Telemedicine journal and e-health : the official journal of the American Telemedicine Association	1556-3669	21	5	388-94	https://www.ncbi.nlm.nih.gov/pubmed/25764024
Jury, Susan C and Walker, Amanda M and Kornberg, Andrew J	2013	The introduction of web-based video-consultation in a paediatric acute care setting.	1	1	0	0	0	0	0	0	1	1	Journal of telemedicine and telecare	1758-1109	19	7	383-7	https://www.ncbi.nlm.nih.gov/pubmed/24218350
Hanna, Lisa and May, Carl and Fairhurst, Karen	2012	The place of information and communication technology-mediated consultations in primary care: GPs' perspectives.	1	1	1	1	1	0	0	1	1	1	Family practice	1460-2229	29	3	361-6	https://www.ncbi.nlm.nih.gov/pubmed/22006040
Kowitlawakul, Yanika	2011	The technology acceptance model: predicting nurses' intention to use telemedicine technology (eICU).	1	1	0	1	1	0	1	1	1	1	Computers, informatics, nursing : CIN	1538-9774	29	7	411-8	https://www.ncbi.nlm.nih.gov/pubmed/20975536
Yaman, Hakan and Yavuz, ErdinÃ§ and Er, Adem and Vural, Ramazan and Albayrak, YalÃ§in and Yardimci, Ahmet and Asilkan, Ã–zcan	2016	The use of mobile smart devices and medical apps in the family practice setting.	1	1	0	1	1	0	0	1	1	1	Journal of evaluation in clinical practice	1365-2753	22	2	290-6	https://www.ncbi.nlm.nih.gov/pubmed/26552716
Zilliacus, Elvira and Meiser, Bettina and Lobb, Elizabeth and Dudding, Tracey E and Barlow-Stewart, Kristine and Tucker, Katherine	2010	The virtual consultation: practitioners' experiences of genetic counseling by videoconferencing in Australia.	1	1	1	1	1	0	1	1	1	1	Telemedicine journal and e-health : the official journal of the American Telemedicine Association	1556-3669	16	3	350-7	https://www.ncbi.nlm.nih.gov/pubmed/20406122
Jeon, J and Taneva, S and Kukreti, V and Trbovich, P and Easty, A C and Rossos, P G and Cafazzo, J A	2014	Toward successful migration to computerized physician order entry for chemotherapy.	1	1	1	0	1	0	1	0	1	1	Current oncology (Toronto, Ont.)	1198-0052	21	2	e221-8	https://www.ncbi.nlm.nih.gov/pubmed/24764707
Adenuga, Kayode I and Iahad, Noorminshah A and Miskon, Suraya	2017	Towards reinforcing telemedicine adoption amongst clinicians in Nigeria.	1	1	1	0	1	0	0	0	1	1	International journal of medical informatics	1872-8243	104		84-96	https://www.ncbi.nlm.nih.gov/pubmed/28599820
Kifle, Mengistu and Payton, Fay Cobb and Mbarika, Victor and Meso, Peter	2010	Transfer and adoption of advanced information technology solutions in resource-poor environments: the case of telemedicine systems adoption in Ethiopia.	1	1	1	1	1	0	0	1	1	1	Telemedicine journal and e-health : the official journal of the American Telemedicine Association	1556-3669	16	3	327-43	https://www.ncbi.nlm.nih.gov/pubmed/20406120
Molfenter, Todd and Boyle, Mike and Holloway, Don and Zwick, Janet	2015	Trends in telemedicine use in addiction treatment.	1	1	0	0	0	0	0	0	1	1	Addiction science & clinical practice	1940-0640	10		14	https://www.ncbi.nlm.nih.gov/pubmed/26016484
Sezgin, Emre and Ã–zkan-Yildirim, Sevgi and Yildirim, Soner	2016	Understanding the perception towards using mHealth applications in practice: Physicians perspective	1	1	0	1	1	0	1	1	1	1	Information Development		34	2	182-200	https://doi.org/10.1177/0266666916684180
Schmeer, Regina and Behrends, Marianne and Kupka, Thomas and Meyenburg-Altwarg, Iris and Marschollek, Michael	2016	Use and Acceptance of Mobile Technology by Hospital Nurses in Germany.	1	1	0	0	1	0	1	1	1	0	Studies in health technology and informatics	0926-9630	225		944-5	https://www.ncbi.nlm.nih.gov/pubmed/27332422
Farrell, Maureen	2016	Use of iPhones by Nurses in an Acute Care Setting to Improve Communication and Decision-Making Processes: Qualitative Analysis of Nurses' Perspectives on iPhone Use.	1	1	1	1	1	0	1	1	1	1	JMIR mHealth and uHealth		4	2	e43	https://www.ncbi.nlm.nih.gov/pubmed/27246197
Gagnon, Marie Pierre and OrruÃ±o, Estibalitz and Asua, JosÃ© and Abdeljelil, Anis Ben and Emparanza, JosÃ©	2012	Using a modified technology acceptance model to evaluate healthcare professionals' adoption of a new telemonitoring system.	1	1	1	1	1	0	1	1	1	1	Telemedicine journal and e-health : the official journal of the American Telemedicine Association	1556-3669	18	1	54-9	https://www.ncbi.nlm.nih.gov/pubmed/22082108
Bramley, George and Mangan, Catherine and Conroy, Mervyn	2018	Using telemonitoring to support personal care planning for adults with learning disabilities	1	1	1	1	1	0	1	1	1	1	Journal of Telemedicine and Telecare	1357633033 DO - 10.1258/135763303322596381			1357633X18784419	https://doi.org/10.1177/1357633X18784419
Varsi, Cecilie and Ekstedt, Mirjam and Gammon, Deede and Ruland, Cornelia M	2015	Using the Consolidated Framework for Implementation Research to Identify Barriers and Facilitators for the Implementation of an Internet-Based Patient-Provider Communication Service in Five Settings: A Qualitative Study.	1	1	0	1	1	0	1	1	1	1	Journal of medical Internet research	1438-8871	17	11	e262	https://www.ncbi.nlm.nih.gov/pubmed/26582138
Ahmad, Farah and Norman, Cameron and O'Campo, Patricia	2012	What is needed to implement a computer-assisted health risk assessment tool? An exploratory concept mapping study.	1	1	1	1	1	0	1	1	1	1	BMC medical informatics and decision making	1472-6947	12		149	https://www.ncbi.nlm.nih.gov/pubmed/23253913
Abd Ghani, Mohd Khanapi and Jaber, Mustafa Musa	2015	Willingness to Adopt Telemedicine in Major Iraqi Hospitals: A Pilot Study.	1	1	1	1	1	0	0	0	1	1	International journal of telemedicine and applications	1687-6415	2015		136591	https://www.ncbi.nlm.nih.gov/pubmed/26557848
